# Supplementary material for: Trichodesmium – a widespread marine cyanobacterium with unusual nitrogen fixation properties
Source: FEMS Microbiol Rev. 2012 Sep 20;37(3):286–302. doi: 10.1111/j.1574-6976.2012.00352.x (PMC3655545; doi:10.1111/j.1574-6976.2012.00352.x)
Supplement: Supplementary file 2 [file fmr0037-0286-SD2.xls]

## Sheet: Sheet1
Table S1. Gene orthologs related to heterocyst differentiation
List of 62 orthologs related to heterocyst differentiation, development and function and their presence/absence in five heterocystous cyanobacteria and in Trichodesmium erythraeum IMS101
Data on orthologs taken from Larsson et al., 2011
Gene name refers to gene symbol annotatation (if available) in Nostoc sp. PCC 7120
The Genbank protein sequence GI number is given for each genome. In-paralogs are separated by “|”.
“--” indicates absence of ortholog.
Gene name	Locus tag (Nostoc sp. PCC 7120)	Product	Trichodesmium erythraeum IMS 101	Nostoc sp. PCC 7120	Anabaena variabilis ATCC 29413	'Nostoc azollae' 0708	Nodularia spumigena CCY9414	Nostoc punctiforme PCC 73102	Category
ntcA	alr4392	nitrogen-responsive regulatory protein	113475682	17231884	75909490	298490368	119513397	186685564	Differentiation
	alr2300	hypothetical protein	113475803	17229792	75906343	298492706	119512859	186685414	Differentiation
pknA/pknD	alr4366/alr4368	serine/threonine kinase	113475704|113475980	17231858|17231860|17231489	75907921|75909517|75909515	298490344	119511565|119511566|119511567	186682310|186680561	Differentiation
	all4312	two-component system response regulator	113474524	17231804	75907486	298491589	119509450	186684037	Differentiation
ntcB	all0602	nitrogen assimilation transcriptional activator	113477737	17228098	75910732	--	119512427	186681970	Differentiation
hetC	alr2817	heterocyst differentiation protein	113474125	17229419|17230309	75907320|75910580	298490127	119510224|119510891|119510767	186683550|186683671	Differentiation
	all3740	hypothetical protein	113477234	17231232	75907807	--	--	--	Differentiation
hetR	alr2339	heterocyst differentiation control protein	113475588	17229831	75906383	298492217	119512010	186682138	Differentiation
	alr0099	hypothetical protein	113474065	17227595	75907693	298490217	119509568	186682241	Differentiation
hetF	alr3546	heterocyst differentiation protein	113477632	17231038	75909731	298489636	119511627	186683701	Differentiation
hetP	alr2818	heterocyst differentiation protein	--	17230310	75907321	298490123	119510226	186681978	Differentiation
hetP	alr3234	hypothetical protein	--	17230726	75911087	298492279	119511395	186685001	Differentiation
hetP	alr2902	hypothetical protein	--	17230394	75907224	298489786	--	186685042	Differentiation
fdxH	all1430	heterocyst ferredoxin	113477565	17228925	75910144	298490544	119509265	186680909	Ferredoxin
	alr1603	hypothetical protein	113474398	17229095	75910414	298490669	119512634	186682823	Filament integrity
	alr2394	hypothetical protein	113478064	17229886	75906435	298489643	119508935	186681696	Filament integrity
	alr2338	hypothetical protein	113474252|113474164	17229830	75910528|75906382	298492215	119512008	186682139	Filament integrity
	alr2393	hypothetical protein	113478063	17229885	75906434	298489644	119508934	186681697	Filament integrity
fraC	alr2392	filament integrity protein	--	17229884	75906433	298489645	119508933	186681698	Filament integrity
	alr0710/alr0709/all1625/all3691	serine/threonine kinase protein	113475755|113476169|113477314|113476443|113475756	17227819|17228381|17232179|17229750|17228395|17231049|17228205|17227850|17228204|17229117|17229774|17230174|17231183	75812777|75910686|75908201|75906308|75909057|75909741|75910700|75909801|75910701|75910912|75910199|75909015	298491722	119513313|119508927	186680872|186684210|186683961|186682683|186682967|186686552|186684196|186683910|186682175|186683708|186682607|186685728	Glycolipids
	alr4240	RTX toxin transporter	113475076	17231732|62946411|17230167	75907412	298490885	119511778	186686589|186685935	Glycolipids
hetI	all5359	phosphopantetheinyltransferase family	113478060	17232851	75908811	298493188	119511085	186680586|186682455	Glycolipids
	all1940	protease	113476368	17229432	75910567	298490137	119510251	186683127	Glycolipids
	all1939	processing proteinase	113476369	17229431	75910568	298490136	119510250	186683126	Glycolipids
hglE	all1646/alr5351/alr5353	hypothetical protein	--	17229138|17232843|17232845	75908804|75910943|75908805	298492365|298492699|298492366	119509816|119511078|119511079	186680591|186681757|186680592	Glycolipids
hglD/hglC	alr5355/alr5354	heterocyst glycolipid synthase	--	17229135|17232847|17232846	75908807|75910946|75908806	298492363|298492701|298492364	119509815|119511081	186680590|186681756	Glycolipids
<<<<<<<<<<	alr5356	hypothetical protein	--	17229134|17232848	75908808|75910947	298492362|298492702	119509814|119511082	186680589|186681755	Glycolipids
hetM	alr5357	polyketide synthase	--	17230133|17232849	75908809	298492361	119508897|119511083	186680588	Glycolipids
hglK	all0813	heterocyst-specific glycolipids-directing protein	113477518	17228308	75906828	298490681	119512260	186680850	Glycolipids
	alr3608	hypothetical protein	--	17231100	75909385	298490035	119511047	186685814	Glycolipids
	all5343	hypothetical protein	--	17232835	75908797	298492373	119513459	186680598	Glycolipids
	all5345	oxidoreductase	--	17232837	75908799	298492370	119511073	186680595	Glycolipids
	all5347	hypothetical protein	--	17232839	75908801	298492368	119511075	186680593	Glycolipids
	all5346	hypothetical protein	--	17232838	75908800	298492369	119511074	186680594	Glycolipids
hetN	alr5358	ketoacyl reductase	--	17232850	75908810	--	--	186683537	Pattern
patB	all2512	transcriptional regulator	113475555	17230004	75906669|75910458	298491474	119509218	186680864	Pattern
	all3305	hypothetical protein	--	17230797	75911159	298490396	119511676	186684865	Pattern
patN	alr4812	heterocyst differentiation related protein	--	17232304	75908304	298493022	119509700	186686629	Pattern
patA	all0521	two-component response regulator, heterocyst pattern formation protein	--	17228017	75909133	298492054	119513316	186685731	Pattern
devA	alr3712	heterocyst specific ABC-transporter, ATP-binding subunit	113477879	17231141|17231774|17231204|17232467	75907457|75909843|75908468|75909793	298492695|298489686	119509897|119509822|119511980	186681762|186683743|186682493|186685626|186684273	Polysaccharide
devB	alr3710	heterocyst specific ABC-transporter, membrane fusion protein	--	17232465|17231772|17228304|17231202	75906824|75907455|75907653|75908466|75909791	298489688|298492697	119513064|119511710|119511982|119509820	186681760|186682490|186682521|186684271|186685628	Polysaccharide
	alr0093	N-acetylmuramoyl-L-alanine amidase	113474224	17227588|17227589	75907687|75907688	298490222|298490223	119509563	186682251|186682252	Polysaccharide
devC	alr3711	heterocyst specific ABC-transporter, membrane spanning subunit	--	17231203|17228303|17231773	75909792|75906823|75907456	298489687|298492696	119511981|119511709|119509821	186683381|186681761|186683742|186684272|186685627	Polysaccharide
	alr4674	hypothetical protein	113477569	17232166	75908211	298491681	119513351	186686468	Polysaccharide
	alr1086	two-component response regulator	113474731	17228581|17231251|17229772	75909927|75907788	298489751	119511790	186683870|186682101	Polysaccharide
devR	alr0442	two-component system, regulatory protein	113475569	17227938	75909067	298491613	119512305	186686397	Polysaccharide
	alr2825	glucose-1-P cytidylyltransferase	113475900	17230317	75907329	298491817	119513239	186681553	Polysaccharide
	all4160	hypothetical protein	113475219	17231652|17229777	75906967	298491363	119513184	186684457	Polysaccharide
hepA	alr2835	ATP-binding protein; heterocyst differentiation protein of ABC transporter	113477241	17230327|17228079	75907341|75906550	298491806|298491673	119513611|119510460	186681541|186683106	Polysaccharide
	alr2827	hypothetical protein	--	17230319	75907331	298491815	--	186681551	Polysaccharide
	alr0117	two-component sensor histidine kinase	113475330	17227613	75907708	298493039	119509585	186683985	Polysaccharide
	all2760	serine/threonine kinase	113476913	17230252	75906237	--	119511284	186686134	Polysaccharide
	alr2837	glycosyltransferase	113474055	17230329	75907343	298491333|298491804	119513614	186683849|186681538	Polysaccharide
	alr3952	transcriptional regulator	113477099	17231444	75907971	298489727	119512520	186686226	Polysaccharide
	alr3699	hypothetical protein	--	17231191	75909778	298491795	119513786	186683232	Polysaccharide
hepK	all4496	two-component system sensory histidine kinase	113474406	17231988	75909568	298492942	119510682	186681490	Polysaccharide
	alr2833	hypothetical protein	--	17230325	75907339	298491809	119513244	186681543	Polysaccharide
hepB	alr3698	heterocyst envelope polysaccharide synthesis protein	--	17231190	75909777	298491796	119513200	186683231	Polysaccharide
	alr2841	hypothetical protein	--	17230333	75907347	298491801	119513618	186681535	Polysaccharide
	alr2839	glycosyltransferase	--	17230331	75907345	298491803	119513615	186681537	Polysaccharide
	alr2831	hypothetical protein	--	17230323	75907337	298491811	119513242	186681545	Polysaccharide
	alr2834	hypothetical protein	--	17230326	75907340	298491808	119513245	186681542	Polysaccharide
